# Supplementary material for: Ten-Year Molecular Surveillance of Drug-Resistant Plasmodium spp. Isolated From the China–Myanmar Border
Source: Front Cell Infect Microbiol. 2021 Sep 1;11:733788. doi: 10.3389/fcimb.2021.733788 (PMC8441003; doi:10.3389/fcimb.2021.733788)
Supplement: Supplementary file 1 [file Table_1.xlsx]

## Sheet: Table S1
	Table S1. Sequences of PCR primers in this study
	Gene	Primer	Sequence 5'-->3'	Tm	Size fragment (bp)
	pfk13	pfk13_PF	GGGAATCTGGTGGTAACAGC	54	2093
		pfk13_PR	CGGAGTGACCAAATCTGGGA	54
		pfk13_NF	GCCTTGTTGAAAGAAGCAGA	50	845				T
		pfk13_NR	GCCAAGCTGCCATTCATTTG	52
	pfcrt	pfcrt_PF	CTTGTCGACCTTAACAGAT	50	519
		pfcrt_PR	GGCATCTAACATGGATATAG
		pfcrt_NF	AGGTGGAGGTTCTTGTCTTG	56.8	192
		pfcrt_NR	AAGTTGTGAGTTTCGGATGTT
	pfmdr1	pfmdr1_PF	CAGTATCAAAGAAGAGGTTG	50	599
		pfmdr1_PR	TACATATGACACCACAAACA
		pfmdr1_NF	TGTGCTGTATTATCAGGAGGAA	57	429
		pfmdr1_NR	AATTAACGGAAAAACGCAAG
		pfmdr1_PF	TCTCATTTCATAATGCTCTT	50	1134
		pfmdr1_PR	AGCAGCAAACTTACTAACAC
		pfmdr1_NF	GCGGAGTTTTTGCATTTAGT	56	940
		pfmdr1_NR	TCTTCCAATGTTGCATCTTC
	pfdhfr	pfdhfr_PF	TGATGGAACAAGTCTGC	50	1028
		pfdhfr_PR	ACTTTGTTTATTTCCATTCA
		pfdhfr_NF	TGTGCATGTTGTAAGGTTGA	56	574
		pfdhfr_NR	GATACTCATTTTCATTTATTTCTGGA
	PvK12	pvk12_PF	CATTTCCAACTTCTCCGTC	46	2053
		pvk12_PR	TATCTGCCACTCATTCGTG
		pvk12_NF	CGAAAGTGAGGCTTTACTA	61	792
		pvk12_NR	CCACCAGTGATGATGTAC
	Pvmdr1	pvmdr1_PF	GCGAACTCGAATAAGTACTCCCTCTA	53	762
		pvmdr1_PR	GGCGTAGCTTCCCGTAAATAAA
		pvmdr1_NF	GGATTGCTGTCAGCACATATTAACA	65	547
		pvmdr1_NR	AGAGGGATTTCATAAAGTCATC
	Pvcrt-o	pvcrt-o_PF	AAGAGCCGTCTAGCCATCC	61	482
		pvcrt-o_PR	AGTTTCCCTCTACACCCG
		pvcrt-o_NF	GTTATCTGCATCCCGTCATC	52	462
		pvcrt-o_NR	CTTTGCCAGCAGTTTATTCATTAC
	Pvdhfr	pvdhfr_PF	ATGGAGGACCTTTCAGATGTATTTGACATT	64	1872
		pvdhfr_PR	GGCGGCCATCTCCATGGCGATTTTATCGTG
		pvdhfr_NF	CATGGAAATGCAACTCCGTCGATATGAAGT	64	472
		pvdhfr_NR	TCACACGGGTAGGCGCCGTTGATCCTCGTG
